# Supplementary material for: The Triterpenoid CDDO-Methyl Ester Reduces Tumor Burden, Reprograms the Immune Microenvironment, and Protects from Chemotherapy-Induced Toxicity in a Preclinical Mouse Model of Established Lung Cancer
Source: Antioxidants (Basel). 2024 May 21;13(6):621. doi: 10.3390/antiox13060621 (PMC11201246; doi:10.3390/antiox13060621)
Supplement: Supplementary file 1 [file antioxidants-13-00621-s001.zip]

Archive with 1 entries (1 files):
- antioxidants-2974454-supplementary.pdf
